# Supplementary material for: A Streptococcus pneumoniae lineage usually associated with pneumococcal conjugate vaccine (PCV) serotypes is the most common cause of serotype 35B invasive disease in South Africa, following routine use of PCV
Source: Microb Genom. 2022 Apr 6;8(4):000746. doi: 10.1099/mgen.0.000746 (PMC9453074; doi:10.1099/mgen.0.000746)
Supplement: Supplementary material 1 [file mgen-8-0746-s001.xlsx]

## Sheet: Sequenced in South Africa
Sample number	BioProject	BioSample	Accession
9052	PRJNA339372	SAMN13841498	JAAAQK000000000
9000	PRJNA339372	SAMN13841497	JAAAQL000000000
8207	PRJNA339372	SAMN13841496	JAAAQM000000000
8072	PRJNA339372	SAMN13841495	JAAAQN000000000
7920	PRJNA339372	SAMN13841494	JAAAQO000000000
7352	PRJNA339372	SAMN13841493	JAAAQP000000000
7265	PRJNA339372	SAMN13841492	JAAAQQ000000000
6496	PRJNA339372	SAMN13841491	JAAAQR000000000
6215	PRJNA339372	SAMN13841490	JAAAQS000000000
5949	PRJNA339372	SAMN13841489	JAAAQT000000000
4590	PRJNA339372	SAMN13841488	JAAAQU000000000
4132	PRJNA339372	SAMN13841487	JAAAQV000000000
3904	PRJNA339372	SAMN13841486	JAAAQW000000000
286	PRJNA339372	SAMN13841485	JAAAQX000000000
1475	PRJNA339372	SAMN13841484	JAAAQY000000000
1406	PRJNA339372	SAMN13841483	JAAAQZ000000000
1289	PRJNA339372	SAMN13841482	JAAARA000000000
1215	PRJNA339372	SAMN13841481	JAAARB000000000
9920	PRJNA339372	SAMN13841480	JAAARC000000000
9756	PRJNA339372	SAMN13841479	JAAARD000000000
7837	PRJNA339372	SAMN13841478	JAAARE000000000
2892	PRJNA339372	SAMN13841477	JAAARF000000000

## Sheet: Sequenced as part of GPS
ID	ERR
17150_6#34	ERR1065860
21999_8#108	ERR2089553
22841_3#90	ERR2091011
21127_2#106	ERR1788491
14913_4#39	ERR774041
13415_7#93	ERR633022
13415_7#5	ERR632964
14913_5#33	ERR774130
14723_4#86	ERR751086
10395_5#39	ERR352029
13414_1#42	ERR600111
13415_5#62	ERR600466
12837_1#45	ERR568476
17138_3#7	ERR1065397
21127_1#110	ERR1788308
18456_1#93	ERR1288902
14566_4#37	ERR730702
22841_4#83	ERR2091192
13710_1#63	ERR662379
15277_1#20	ERR845753
13415_7#51	ERR632980
15378_4#29	ERR862477
19183_3#45	ERR1430843
14520_7#4	ERR730427
10395_5#41	ERR352031
10395_5#56	ERR352046
13415_4#8	ERR600319
23164_8#92	ERR2612052
23164_8#86	ERR2612046
23164_8#83	ERR2612043
23164_8#131	ERR2612091
22841_4#40	ERR2091149
22841_4#165	ERR2091274
22841_4#161	ERR2091270
22841_4#139	ERR2091248
22841_3#96	ERR2091017
22841_3#82	ERR2091003
22841_3#6	ERR2090927
22841_3#54	ERR2090975
22841_3#52	ERR2090973
22841_3#28	ERR2090949
22841_3#161	ERR2091082
22841_3#153	ERR2091074
22841_2#67	ERR2090798
22841_2#174	ERR2090905
22841_1#70	ERR2090611
22841_1#68	ERR2090609
22841_1#54	ERR2090595
22841_1#44	ERR2090585
22841_1#28	ERR2090569
22841_1#19	ERR2090560
22841_1#173	ERR2090714
22841_1#145	ERR2090686
22841_1#114	ERR2090655
22667_8#52	ERR2090514
22114_6#71	ERR2089859
22114_6#57	ERR2089845
22114_6#47	ERR2089835
22114_6#40	ERR2089828
22114_6#39	ERR2089827
22027_1#86	ERR2089706
22027_1#39	ERR2089659
22027_1#31	ERR2089651
22027_1#150	ERR2089770
22027_1#149	ERR2089769
22027_1#140	ERR2089760
19084_7#52	ERR1422381
19084_7#39	ERR1422368
19084_8#136	ERR1422649
13414_3#10	ERR600232
14673_1#61	ERR742386
12162_1#27	ERR490731
18090_1#145	ERR1214465
18090_1#115	ERR1214435
18090_1#111	ERR1214431
17175_8#90	ERR1066374
12162_1#82	ERR490786
14913_3#61	ERR773969
14913_3#90	ERR773998
12291_4#48	ERR505762
15841_6#41	ERR909328
12291_5#3	ERR505805
17966_5#137	ERR1202587
14673_3#82	ERR742583
19084_7#99	ERR1422428
22841_1#21	ERR2090562
22841_1#23	ERR2090564
14410_6#84	ERR714356
21127_2#185	ERR1788570
14673_4#36	ERR742632
21999_7#108	ERR2089370
14913_5#45	ERR774142
14913_4#12	ERR774014
14913_2#59	ERR773873
14566_5#43	ERR730803
14566_4#79	ERR730744
14566_4#50	ERR730715
14555_4#57	ERR730627
14555_3#85	ERR730603
14555_3#54	ERR730572
14555_3#33	ERR730551
14520_6#89	ERR730417
14412_2#20	ERR714652
14412_1#90	ERR714627
14412_1#77	ERR714614
14412_1#46	ERR714583
14412_1#27	ERR714564
14412_1#25	ERR714562
14412_1#18	ERR714555
14410_8#92	ERR714534
14410_8#79	ERR714521
14410_8#75	ERR714517
14410_8#70	ERR714512
14410_8#65	ERR714507
14410_8#23	ERR714465
14410_8#10	ERR714452
14410_7#23	ERR714380
14324_6#53	ERR708300
14257_1#79	ERR701856
14257_1#34	ERR701811
13470_1#43	ERR646572
13415_8#43	ERR633066
13415_8#22	ERR633045
13415_7#75	ERR633004
13415_7#47	ERR632976
13415_5#64	ERR600468
13415_5#46	ERR600450
13415_4#41	ERR600351
13415_4#25	ERR600335
13414_8#70	ERR632937
13414_8#7	ERR632874
13414_8#55	ERR632922
13414_8#51	ERR632918
13414_8#5	ERR632872
12837_5#13	ERR570414
12837_4#36	ERR568722
12837_4#14	ERR568700
12837_3#67	ERR568669
12837_3#60	ERR568662
12837_3#2	ERR568607
12837_2#82	ERR568599
12837_2#81	ERR568598
12837_2#50	ERR568567
12837_2#33	ERR568550
12837_1#61	ERR568491
12291_6#18	ERR505909
12290_3#45	ERR501585
12162_1#91	ERR490795
21999_8#120	ERR2089565
22027_1#84	ERR2089704
22027_1#104	ERR2089724
17794_8#143	ERR1192154
17794_7#44	ERR1191866
21999_8#93	ERR2089538
15531_4#56	ERR870058
14410_4#73	ERR714175
22841_1#174	ERR2090715
21999_8#73	ERR2089518
21999_8#62	ERR2089507
21999_8#50	ERR2089495
21999_7#174	ERR2089436
21999_7#104	ERR2089366
21999_7#103	ERR2089365
21127_2#70	ERR1788455
21127_2#67	ERR1788452
21127_2#184	ERR1788569
21127_2#169	ERR1788554
21127_2#167	ERR1788552
21127_1#178	ERR1788375
21127_1#164	ERR1788361
19084_7#28	ERR1422357
19084_7#34	ERR1422363
17966_5#127	ERR1202577
17966_5#126	ERR1202576
14673_4#60	ERR742656
14673_4#58	ERR742654
14673_4#18	ERR742614
14673_3#36	ERR742538
22841_2#52	ERR2090783
13710_2#3	ERR662391
13710_1#42	ERR662358
13414_3#44	ERR600259
13414_2#92	ERR600223
13414_2#9	ERR600152
13414_1#37	ERR600107
13353_7#59	ERR596407
13353_7#47	ERR596401
13353_7#38	ERR596396
13353_7#3	ERR596377
13470_1#84	ERR646613
22841_3#16	ERR2090937
12299_1#78	ERR506055
12299_1#60	ERR506038
11658_8#12	ERR433953
12162_1#13	ERR490717
12162_1#46	ERR490750
12162_1#67	ERR490771
9789_3#7	ERR316669
12291_6#7	ERR505898
12837_1#77	ERR568507
13415_5#81	ERR600485
13415_7#33	ERR600622
13415_7#39	ERR600628
13415_8#42	ERR633065
18456_1#173	ERR1288982
18456_1#124	ERR1288933
14410_8#86	ERR714528
14566_4#11	ERR730676
14566_4#51	ERR730716
14566_5#69	ERR730829
14566_5#83	ERR730843
14913_5#13	ERR774110
17175_8#68	ERR1066352
11658_2#93	ERR433938
17870_7#117	ERR1202187
17175_8#89	ERR1066373
17175_8#67	ERR1066351
17175_8#5	ERR1066289
17175_8#44	ERR1066328
17175_7#64	ERR1066257
17175_7#59	ERR1066252
13414_1#20	ERR600094
13414_1#9	ERR600086
13414_3#64	ERR600267
13414_3#84	ERR600277
13414_3#90	ERR600280
17150_6#92	ERR1065918
17150_6#8	ERR1065834
17150_6#68	ERR1065894
17150_6#5	ERR1065831
17150_6#48	ERR1065874
17150_6#28	ERR1065854
17150_6#24	ERR1065850
17150_6#10	ERR1065836
14673_4#16	ERR742612
14673_4#29	ERR742625
14673_4#70	ERR742666
14723_1#69	ERR750798
12378_2#14	ERR516631
12378_2#15	ERR516632
14936_5#84	ERR774648
19084_8#106	ERR1422619
19084_8#114	ERR1422627
15608_4#11	ERR876629
24775_1#112	ERR2667140
10395_5#5	ERR351995
14412_2#91	ERR714723
14555_4#48	ERR736940
14723_3#81	ERR750987
14913_4#33	ERR774035
14913_4#36	ERR774038
14913_4#77	ERR774079
14913_5#4	ERR774101
14913_5#52	ERR774149
15531_3#94	ERR870001
14913_5#75	ERR774169
15378_2#2	ERR862260
14913_5#83	ERR774177
14913_7#49	ERR774333
14936_4#42	ERR774515
14936_4#58	ERR774531
14936_4#50	ERR774523
